# Supplementary material for: Physiological and molecular bases of the boron deficiency response in tomatoes
Source: Hortic Res. 2023 Nov 8;10(12):uhad229. doi: 10.1093/hr/uhad229 (PMC10716636; doi:10.1093/hr/uhad229)
Supplement: Web_Material_uhad229 [file web_material_uhad229.zip]

Archive with 1 entries (1 files):
- Supplemental Tables.xlsx
