# Supplementary material for: Physiological and molecular bases of the boron deficiency response in tomatoes
Source: Hortic Res. 2023 Nov 8;10(12):uhad229. doi: 10.1093/hr/uhad229 (PMC10716636; doi:10.1093/hr/uhad229)
Supplement: Web_Material_uhad229 [file web_material_uhad229.zip › Supplemental Tables.xlsx]

## Sheet: Table_S1
Table S1. DEGs involved in phytohormone biosynthesis and carbon/nitrogen metabolism.
#ID	CT_vs_BD1d_DESeq2_log2FC	CT_vs_BD3d_DESeq2_log2FC	CT_vs_BD5d_DESeq2_log2FC	CT_vs_RE3h_DESeq2_log2FC	CT_vs_RE6h_DESeq2_log2FC	BD5d_vs_RE3h_DESeq2_log2FC	BD5d_vs_RE6h_DESeq2_log2FC
Solyc12g008510.2	-0.0971726	0.589519	1.33765	0.701045	1.79104	-0.652289	0.451528
Solyc07g045540.4	-0.135046	-0.388272	-0.258843	0.785504	1.02484	1.02725	1.28051
Solyc05g012110.4	0.117918	0.515003	1.86724	1.45006	1.1759	-0.440476	-0.689255
Solyc01g097460.3	0.204492	0.0155093	0.944951	1.04274	0.453062	0.0715291	-0.493226
Solyc06g061040.4	-0.12389	0.759676	0	0.866778	0	1.57749	0
Solyc10g024410.2	0.248241	0.095498	0.451495	1.12598	1.47422	0.650301	1.01988
Solyc04g076090.3	-0.00213826	-0.174558	0.471915	1.16893	0.678427	0.671154	0.201707
Solyc02g082170.3	-0.0347958	-0.385204	0.784686	1.08849	0.942376	0.277307	0.155458
Solyc04g074880.2	0.162692	-0.961822	-1.08165	-1.43212	-0.754583	-0.367795	0.323272
Solyc06g035420.1	0.384847	0.014838	1.90988	1.46832	3.22935	-0.469329	1.32033
Solyc07g005660.4	0.240235	-0.379186	0.554334	1.36522	1.00037	0.782942	0.443193
Solyc07g008440.3	0	0	0	0	4.11788	0	2.9853
Solyc07g045160.3	0.287297	1.69011	1.28517	1.38858	-0.475231	0.0878911	-1.76038
Solyc12g057090.1	-0.28694	-0.689198	-0.890066	-1.06477	-0.191112	0	0.709088
Solyc12g087870.2	-0.0739575	-1.01562	-1.25944	-0.420287	0.210418	0.821611	1.47277
Solyc08g079070.2	0.0481174	-0.265746	0.736853	1.32207	0.991334	0.558991	0.252246
Solyc01g110360.3	-0.716774	-1.61195	-1.74954	-2.73709	-3.08873	0	0
Solyc02g084440.4	0.151163	-0.79458	-0.615194	-0.89083	-1.55257	-0.302754	-0.936699
Solyc09g009260.3	0.143104	0.0402223	0.956883	0.801466	-0.134806	-0.180695	-1.0953
Solyc10g083570.3	0.0834433	-0.561327	0.628427	1.86849	0.817542	1.21039	0.187118
Solyc04g009030.3	-0.192959	-0.918587	-1.21385	-2.90755	-2.98172	-1.71644	-1.76521
Solyc04g082630.3	-0.12811	-1.00074	-1.74291	-2.79109	-3.50503	-1.07558	-1.75391
Solyc03g111010.4	0.0716932	-0.0224882	0.48692	1.08121	0.854946	0.570306	0.36539
Solyc06g071920.4	-0.22666	-0.24041	-0.140476	1.03452	0.240031	1.14889	0.375585
Solyc04g072800.4	-0.105312	-0.0157878	-0.465214	-0.501029	-1.24224	-0.0538038	-0.782116
Solyc01g106780.3	-0.308359	-0.722904	-1.21424	-0.678201	-0.994065	0.517081	0.21657
Solyc04g008590.3	0.0693276	-0.361944	0.239175	1.03229	0.35162	0.764732	0.107083
Solyc06g072580.3	0.0163715	0.0716286	0.984063	1.14507	0.632517	0.13467	-0.353411
Solyc05g053100.3	0.380736	0.45335	0.584001	0	1.25347	0	0.657991
Solyc05g053300.3	-0.0754268	-0.283401	0.703537	1.29665	0.530839	0.565888	-0.176024
Solyc05g053100.3	0.584001	0.45335	0.584001	0	1.25347	0	0.657991
Solyc05g053300.3	0.703537	-0.283401	0.703537	1.29665	0.530839	0.565888	-0.176024
Solyc02g005350.3	0.62349	-0.00649295	0.62349	1.19681	0.726634	0.546368	0.0999382
Solyc02g093680.3	0.645908	0.140202	0.645908	1.10895	0.4229	0.436993	-0.226873
Solyc02g063490.3	0.983856	0.333873	0.983856	1.16381	1.13416	0.156674	0.146491
Solyc03g115990.3	-0.0371422	-0.207045	-0.0371422	-0.00653324	-1.11265	0.00867035	-1.08078
Solyc07g062650.4	0.856554	-0.113074	0.856554	1.45051	0.636339	0.565498	-0.221889
Solyc12g014180.2	0.0566636	-0.536761	0.0566636	1.26639	0.623332	1.18312	0.563592
Solyc09g090140.4	1.18494	0.251749	1.18494	1.98787	0.755467	0.773727	-0.432056
Solyc11g007990.2	-0.977547	-0.550862	-0.977547	-2.06745	-1.44531	-1.09999	-0.466091
Solyc05g050970.4	0.0518928	-0.305158	0.898126	1.3904	0.657595	0.464457	-0.24389
Solyc10g018300.3	-0.166601	-0.864397	-0.141224	-1.68322	-2.13889	-1.5632	-2.00115
Solyc01g094340.3	1.27963	0.820866	1.27963	-0.12812	1.54785	-1.42579	0.267524
Solyc05g056290.4	0.298054	-0.226831	0.298054	1.05713	0.444738	0.732112	0.14548
Solyc06g010250.3	0.409108	1.2459	1.94612	0.505603	0.100259	-1.45459	-1.84632
Solyc06g074990.3	0.583262	-0.17074	0.352161	0.541333	-3.12946	0.162431	-3.4884
Solyc11g069735.1	-0.67135	0.631053	0.856029	-0.0327967	-1.31033	-0.902168	-2.17492
Solyc11g069750.3	-0.452478	0.0105057	0.609451	0.466056	-0.424343	-0.161355	-1.04295
Solyc11g069760.1	-0.905102	0.267833	0.687864	-0.498294	-1.6951	-1.20412	-2.39089
Solyc01g108630.3	-0.519599	-1.27043	-1.61318	-0.637433	-2.4139	0.952767	-0.806712
Solyc03g096850.4	-0.262845	-0.221702	-0.0610684	-1.7099	-1.20459	-1.66565	-1.14468
Solyc05g005490.4	-0.344754	-0.613687	-0.653117	0.558401	-0.141675	1.19324	0.506485
Solyc09g010970.4	-0.191055	-0.549586	-1.79969	-0.333022	-0.705218	1.45015	1.08956
Solyc09g009830.3	-0.330469	-0.852942	-1.13968	-0.436653	-0.46854	0.683004	0.667919
Solyc10g083890.2	-0.154568	0.468309	-0.429489	0.347425	0.882615	0.75703	1.3184
Solyc01g080280.3	0.0310795	-0.588804	-0.29937	0.76401	-0.104297	1.03783	0.190835
Solyc11g011380.2	0.175125	-0.0793125	0.628114	1.10655	-0.10119	0.450717	-0.732872
Solyc05g052100.3	-0.395505	-0.697143	-1.55587	-0.745334	-0.939497	0	0
Solyc00g500095.1	0.0671463	0.324434	-1.34797	-1.93933	-1.61469	-0.613218	-0.270894
Solyc00g500353.1	0.12131	0.362771	-1.214	-2.13546	-1.85338	-0.938389	-0.641245
Solyc03g042560.3	-0.102462	0.232043	-1.54553	-2.28513	-2.04247	-0.757892	-0.502601
Solyc05g056170.3	0.00104675	0.010178	0.578244	-0.0293011	-0.436076	-0.622437	-1.01872
Solyc09g007890.1	0.0223086	0.511009	0.843666	-0.434804	-0.0633571	-1.29267	-0.911375
Solyc09g007900.4	0.0926518	0.576167	1.08172	-0.368593	0.104138	-1.46561	-0.979697
Solyc09g007910.4	0.139595	0.66781	0.888195	-0.177371	0.0636293	-1.08212	-0.828396
Solyc09g007920.4	0.116993	0.625763	1.17302	-0.347333	0.200097	-1.53603	-0.97482
Solyc10g011925.1	-0.0353522	-0.838088	0.197564	-0.879315	-0.200029	-1.09416	-0.399161
Solyc10g086180.2	-0.0304773	0.295929	0.776964	-0.112419	-0.707274	-0.907842	-1.49028
Solyc06g064550.3	-0.0946476	-0.724664	-1.08037	-0.19608	-0.793462	0.86533	0.279883
Solyc02g067180.3	0.171493	-0.124072	0.763988	1.94299	1.2317	1.1509	0.465007
Solyc01g009180.4	0.18687	0.169631	0.640793	1.08749	0.832844	0.423304	0.187485
Solyc10g081510.2	0.109468	-0.170902	0.980917	1.49068	0.462969	0.480458	-0.523519
Solyc01g101060.4	0.314456	0.318856	1.81367	2.15009	1.53604	0.307458	-0.278157
Solyc09g008280.2	0.159234	0.263671	0.842023	1.37985	0.0477042	0.508324	-0.7971
Solyc10g083970.1	0.0487537	0.487062	1.1374	0.871092	0.0205938	-0.293938	-1.12076
Solyc12g009160.2	-0.147805	1.14017	-0.789382	-0.199478	-0.280132	0.570193	0.506399
Solyc12g099000.3	0.365697	0.3004	-0.076557	0.373117	-1.74435	0.416885	-1.67301
Solyc02g091990.3	0.326621	2.70081	0.168724	-0.64564	-0.998588	-0.831466	-1.16955
Solyc08g081550.4	-0.257812	1.27957	-0.157062	-0.533855	-0.574704	-0.39561	-0.418065
Solyc02g036350.3	0.0467818	0.636932	0.874978	-0.923567	-0.812565	-1.81772	-1.6938
Solyc02g081190.4	0.0131967	0.0576422	-0.584046	0.999327	-0.215455	1.56273	0.363313
Solyc06g060070.3	-0.439159	-0.734967	-1.48757	-0.968504	-1.0663	0.499059	0.419962
Solyc07g026650.3	-0.499024	-1.59717	0.647425	-0.698603	0.818527	-1.3679	0.16436
Solyc07g049530.3	0.0963019	-0.357805	0.148319	0.60465	1.1315	0.428536	0.978849
Solyc07g049550.3	0.174029	-0.974414	-0.962847	-1.01296	-1.82132	-0.0687173	-0.862825
Solyc02g085880.3	-0.177753	-1.37953	-1.09708	1.16167	1.02822	2.23807	2.12216
Solyc03g031860.3	-0.120775	0.663987	0.520929	-1.53804	-2.25673	-2.0826	-2.78086
Solyc04g040190.1	-0.0811643	0.148687	0.467481	-0.832004	-1.90355	-1.31676	-2.37723
Solyc03g007960.3	0.272985	4.01526	0.610012	2.19272	2.24899	1.55585	1.63851
Solyc06g036260.3	0.0453618	0.290182	1.4977	-0.110544	-1.93062	-1.63441	-3.42843
Solyc12g013690.2	0.00835872	1.13149	0.208899	3.01254	1.99977	2.79007	1.78821
Solyc03g113300.4	-0.103199	-0.356659	0.761787	0.673705	-0.522395	-0.113976	-1.28462
Solyc03g113460.1	0.11494	-1.51902	-0.621234	1.522	2.17417	2.11392	2.78847
Solyc10g085380.2	-0.22902	0.466033	-1.07668	1.10187	1.50802	2.16014	2.58667
Solyc12g056600.3	-0.327122	-0.713521	-1.01685	-1.11226	-2.82912	-0.114171	-1.8158
Solyc01g088200.4	0.532069	0.951444	-0.690416	0.317492	1.05149	0.984326	1.74706
Solyc11g071580.2	-0.00850626	0.689627	-0.179699	0.270711	1.07877	0.423415	1.25647
Solyc08g005720.4	-0.20254	-0.314793	-0.53478	-0.29701	0.947024	0.20957	1.48348
Solyc01g080900.4	-0.222549	-0.279501	-0.429283	-0.930993	-1.36206	-0.521977	-0.931825
Solyc12g006460.2	0.129577	-0.686622	-1.59771	0.122387	0.116315	1.6961	1.71789
Solyc03g025490.3	-0.0884434	0.943699	0.0270839	-0.162922	-1.20044	-0.206003	-1.23062
Solyc01g079200.4	-0.000331233	2.44232	-0.388966	-0.0154872	-0.128853	0.359353	0.256236
Solyc02g070430.3	-0.631593	0.175057	-1.1224	-1.8702	-1.75268	0	0
Solyc03g120970.3	-0.344585	-0.379634	-0.515026	-1.0198	-0.781808	-0.524192	-0.27154
Solyc06g082030.3	-0.307002	-0.582558	-0.813621	0.549243	0.782694	1.34524	1.59696
Solyc07g061720.3	0	0	0	0	3.45352	0	3.16698
Solyc06g066820.4	-0.177093	0.0647803	-0.134096	-0.593117	-1.58218	-0.47867	-1.45187
Solyc06g067860.3	0.380493	-0.206106	-0.188424	-1.2629	-1.51475	-1.09273	-1.3257
Solyc03g122340.3	0.537425	3.25642	-0.094276	-0.646411	-0.60348	-0.571085	-0.512045
Solyc05g014790.3	-0.223986	-0.234739	-0.0464985	0.0166345	1.1044	0.0458425	1.14756
Solyc01g109150.4	-0.374971	-0.164618	-1.03088	-0.591466	0.336953	0.420807	1.36727
Solyc04g079730.1	0.203725	2.09163	0.512335	-0.9109	-1.35538	-1.43869	-1.86967
Solyc10g007960.1	-0.602513	-2.43836	-1.27717	0.713627	0.814507	1.98344	2.09851
Solyc11g069800.1	0.152617	-0.193327	0.312432	0.623832	1.08746	0.288489	0.769855
Solyc10g086220.2	-0.275696	-0.631459	-0.272407	-0.859721	-1.16773	-0.604504	-0.900196
Solyc12g094520.2	-0.0202817	1.23018	-0.24953	-0.0122846	-0.0437384	0.220195	0.199845
Solyc04g054890.3	-0.0821936	0.647202	1.00003	0.445762	0.642147	-0.572136	-0.362612
Solyc10g085200.2	0.16977	0.8255	0.835085	-0.180542	0.221348	-1.03341	-0.619274
Solyc06g009160.4	0.152993	0.0129397	-0.143344	0.49893	1.23423	0.625119	1.3747
Solyc08g068390.3	0.290397	-0.914816	-1.53712	-0.545503	-0.749818	0.96716	0.787545
Solyc12g099440.3	0.147529	0.416295	1.24145	1.42419	1.12718	0.16003	-0.117987
Solyc09g061840.4	0.225503	0.69279	1.33107	1.8795	0.922665	0.520593	-0.411198
Solyc02g063547.1	0.317277	0.610911	0.873991	1.02292	0.681688	0.124484	-0.197339
Solyc04g077440.4	0.291211	0.0504506	1.02349	0.700573	0.159935	-0.34989	-0.866242
Solyc04g070980.4	-0.0137404	-0.339473	-0.339997	0.683328	0.594729	1.00541	0.931493
Solyc05g047580.4	0.102127	-0.249277	-0.531289	-1.12324	-0.0912151	0	0.438959
Solyc01g091320.3	-0.0603263	-0.635329	-1.32849	-0.209233	-0.889406	1.0981	0.433463
Solyc06g082980.3	0.185173	-0.0285152	1.01964	1.32275	0.863498	0.275756	-0.156513
Solyc02g030170.4	-0.000246619	-0.155232	0.934366	1.19503	1.30543	0.236247	0.370195
Solyc02g069490.4	0.0511059	-1.1681	-0.864568	0.224005	-0.934357	1.06858	-0.0753128

## Sheet: Table_S2
Table S2. DEGs involved in phytohormone signaling pathways.
gene #ID	CT_vs_BD1d_DESeq2_log2FC	CT_vs_BD3d_DESeq2_log2FC	CT_vs_BD5d_DESeq2_log2FC	CT_vs_RE3h_DESeq2_log2FC	CT_vs_RE6h_DESeq2_log2FC	BD5d_vs_RE3h_DESeq2_log2FC	BD5d_vs_RE6h_DESeq2_log2FC
Solyc10g055260.2	0.0284477	-1.20855	-1.66968	-1.44019	-1.96206	0	0
Solyc03g113720.3	0.219275	-0.360818	-1.07586	0.294692	0.763378	1.34606	1.83397
Solyc02g071220.3	0.624988	0.382695	-0.690324	-0.0992228	0.475325	0.568316	1.16599
Solyc10g079700.2	0.187569	0.291763	-0.581034	-0.021692	1.2499	0.536602	1.83381
Solyc10g079600.2	0.368867	0.104318	-0.826786	0.36378	2.06217	1.17292	2.89593
Solyc01g098400.3	0.44622	0.148455	-0.0527266	0.29075	1.56433	0.323492	1.61997
Solyc01g097290.4	-0.22683	-0.266026	-1.10486	-0.311695	-0.506478	0.77027	0.59592
Solyc06g053840.3	-0.0473168	0.934161	-0.418039	0.714331	1.20795	1.11313	1.62942
Solyc12g096980.3	0.526813	0.255127	-1.18506	-0.95435	-0.625774	0.20543	0.563768
Solyc09g065850.4	0.310532	1.4388	-1.57999	-1.05923	-0.570347	0	1.01027
Solyc06g084070.3	0.152435	-1.43527	-0.130783	-0.765768	0.36874	-0.662148	0.498469
Solyc03g120390.3	0.197662	0.496617	0.12083	0.827826	1.51886	0.682686	1.39727
Solyc05g014260.3	-0.244028	-0.351107	-0.432444	-1.07842	-0.328772	-0.661833	0.100939
Solyc04g079110.1	-0.840505	-1.20546	-0.423218	-0.830314	-0.339583	-0.428818	0.0785909
Solyc04g008110.3	0.0215087	-0.629298	-0.642208	-0.0905073	0.604131	0.534042	1.24197
Solyc01g107730.3	-0.534328	-0.345472	-1.00348	-1.9773	-1.90003	-0.999134	-0.900939
Solyc12g088650.2	-0.347658	-0.840652	-1.22879	-1.06086	-0.9223	0.145061	0.303948
Solyc04g078470.3	-0.146876	-0.501383	-0.974102	-0.817161	-1.08908	0.13721	-0.116793
Solyc11g011260.1	-0.106217	-0.408791	0.42166	-0.607729	-0.701158	-1.04521	-1.12891
Solyc12g009560.2	0.264489	0.544779	1.5296	1.51302	0.986282	-0.0457489	-0.546097
Solyc08g060810.3	0.224739	0.276896	1.73389	2.21881	1.62488	0.455225	-0.11306
Solyc09g007870.3	0.0980843	-0.0597202	0.856876	1.47324	1.28295	0.590469	0.421905
Solyc01g006650.2	-0.529377	-1.26667	-2.79139	-3.20618	-3.63756	-0.43244	-0.854451
Solyc01g096810.3	0.253287	0.774915	1.14014	1.25136	1.60538	0.0886518	0.460836
Solyc05g051200.1	0.127002	0.189214	-0.191524	0.227282	1.16366	0.398743	1.3563
Solyc04g014530.1	0.298675	1.25686	0.050043	-0.136438	0.572139	-0.209643	0.514752
Solyc09g089610.3	-0.075391	0.0972356	1.02175	-0.0681038	0.673303	-1.11273	-0.355657
Solyc12g005310.2	-0.252417	-0.339966	0.627465	1.46482	1.46949	0.809252	0.831807
Solyc01g098390.3	0.242506	1.01342	1.1436	1.85219	1.41686	0.680688	0.273114
Solyc09g074270.3	-0.183028	0.677479	0.293526	-1.02601	-1.1474	-1.33629	-1.44679
Solyc12g009220.2	0.629434	4.21458	-0.176462	0.13104	-0.251037	0.294835	-0.073612
Solyc01g005440.4	0.385109	0.574292	1.06905	0.655912	0.544308	-0.436931	-0.527261
Solyc07g042170.3	0.0469995	3.135	0.0851272	-0.31089	-0.362551	-0.412974	-0.456496
Solyc03g122190.3	-0.0412536	3.31517	-0.0581464	0.690042	0.421354	0.726056	0.474849
Solyc08g005050.4	0.0511945	0.428918	-0.912592	-1.59785	-1.69461	-0.704742	-0.78912
Solyc04g040220.3	-0.279423	-1.3911	-0.353446	-0.300191	-0.332356	0.033088	0.0163429
Solyc10g079460.1	-0.276799	-0.574867	-1.41942	-0.869014	-0.808973	0.530444	0.605632
Solyc02g069310.3	-0.022663	1.10608	-0.129728	-0.136649	-0.498754	-0.025285	-0.373676
Solyc05g052980.4	0.0931856	1.29949	-0.1043	-0.106906	-0.0886706	-0.020608	0.0133419
Solyc12g096020.3	-0.0721897	0.0323176	-0.256984	-0.662508	-1.18385	-0.423547	-0.93034
Solyc01g106605.1	0.0597158	0.545524	1.00546	-0.310349	0.0799124	-1.33331	-0.928518
Solyc01g106620.2	-0.0403924	0.380587	1.10748	0.420161	0.674598	-0.709642	-0.435203
Solyc01g106640.2	-0.0430082	-0.830112	-1.36079	-0.594608	-0.551956	0.750486	0.806428
Solyc09g007020.1	0.330849	0.616194	2.09701	1.31632	0.656309	-0.80612	-1.43911
Solyc05g052420.3	0.562262	0.321692	1.04465	1.03912	1.23389	-0.0268067	0.18707
Solyc01g095700.3	-0.0010136	-0.501482	0.622643	1.56831	1.53845	0.921929	0.915465
Solyc08g076960.1	0.218574	-0.477169	0.42697	1.6404	1.02585	1.18515	0.598725
Solyc08g082180.3	0.0937504	-0.817179	0.870885	1.01111	0.224696	0.117391	-0.647649
Solyc09g015380.1	-0.0761041	-1.55765	-0.393658	-0.596999	-0.115054	-0.223157	0.274869
Solyc02g062230.1	-0.0474514	0.134277	-0.179211	1.3473	0.896247	1.51886	1.08128
Solyc01g091030.3	0.355196	-1.85965	1.15548	-0.110538	0.699294	-1.28691	-0.461121
Solyc05g046320.1	-0.102469	-0.421792	0.811328	1.48463	0.726165	0.642747	-0.0864213
Solyc07g066560.1	0.496551	0.66562	1.46451	1.21197	1.46808	-0.28122	0.00322814
Solyc08g150103.1	0.162553	-1.20292	0.367783	-0.613004	-0.317175	-1.00611	-0.68452
Solyc09g009980.3	-0.448418	-1.04427	-1.00185	-1.09052	-1.23073	-0.108495	-0.238941
Solyc01g110570.3	0.455297	-1.37305	0.5711	-0.675178	-1.21336	-1.26268	-1.78781
Solyc03g123800.3	0.214127	0.438728	1.384	1.53314	0.704635	0.120348	-0.680901
Solyc02g090390.4	-0.256485	0.127597	0.0128265	0.284636	2.06342	0.255099	2.0454
Solyc03g093110.3	0.395035	2.01029	-0.204794	-1.63802	-1.44037	-1.44884	-1.24108
Solyc07g056000.2	0.380426	2.47911	0.282593	-0.709187	-0.724508	-1.01262	-1.0097
Solyc12g017240.2	0.266602	1.63078	-0.840209	-2.53074	-2.01806	-1.70579	-1.18138
Solyc03g093130.3	0.295348	1.57606	0.145562	-0.783588	-0.809658	-0.944075	-0.959074
Solyc07g006850.3	-0.00858562	0.734128	0.305611	-0.907234	-1.33609	-1.23327	-1.64421
Solyc07g006860.3	-0.456734	0.0471249	-0.518428	-1.94319	-2.14633	0	0
Solyc04g072460.3	0.135742	-0.812113	-0.568662	0.195017	0.612278	0.742753	1.17579
Solyc04g011670.3	-0.11476	-0.302881	-0.325497	0.766421	0.67487	1.07282	0.996344
Solyc11g068370.3	0.00333367	0.480297	0.0291514	0.726846	2.08588	0.674807	2.06304
Solyc04g054320.4	-0.164988	-0.365695	-0.296072	-0.291577	-1.02101	-0.0162662	-0.731056
Solyc09g074520.3	0.155126	-0.34465	0.80618	1.11773	0.921841	0.285334	0.113407

## Sheet: Table_S3
Table S3. DEGs involved in ion transport.
gene #ID	CT_vs_BD1d_DESeq2_log2FC	CT_vs_BD3d_DESeq2_log2FC	CT_vs_BD5d_DESeq2_log2FC	CT_vs_RE3h_DESeq2_log2FC	CT_vs_RE6h_DESeq2_log2FC	BD5d_vs_RE3h_DESeq2_log2FC	BD5d_vs_RE6h_DESeq2_log2FC
Solyc01g057770.3	0.116405	3.12494	0.269565	-0.527453	-0.408296	-0.814154	-0.683543
Solyc01g079150.4	0.139493	-0.626762	-1.07602	-1.73911	-2.96647	-0.680349	-1.89408
Solyc03g120020.4	0.216141	0.225046	-0.393115	1.72251	0.483856	2.09821	0.87067
Solyc10g083880.2	0.449938	0.896297	2.10307	0.948051	1.76522	-1.17595	-0.336308
Solyc12g044330.2	0.320143	0.615192	1.8287	0.839654	0.620843	-1.01544	-1.20606
Solyc03g019820.3	1.01958	1.51411	4.25174	2.19516	2.957	-2.08143	-1.29479
Solyc03g005980.3	0.363825	-0.414245	-0.301324	0.583336	1.23164	0.868393	1.53284
Solyc08g013730.3	2.06615	1.91383	2.26391	-0.808054	-0.964841	-3.093	-3.23065
Solyc02g082080.1	0.145738	0.936122	1.50354	1.18107	0.927526	-0.343976	-0.575274
Solyc09g014870.1	0.0314455	1.04735	1.35666	1.06061	1.08383	-0.313653	-0.277356
Solyc03g082620.4	-0.0371597	1.14938	1.65718	1.67282	0.96992	-0.00763597	-0.690946
Solyc01g094900.1	0	1.99384	0	0	0	-1.0043	0
Solyc03g008015.1	0.443628	1.88786	1.77731	0.848418	1.28289	-0.945083	-0.495978
Solyc01g094890.4	-0.150982	-0.461858	-0.534114	-1.08292	-1.92909	-0.567811	-1.40055
Solyc02g069200.3	-0.114781	1.98438	2.45715	0.817625	-0.176502	-1.65856	-2.63815
Solyc02g092800.3	0.0965985	0.803784	2.04421	2.00945	0.732967	-0.0619242	-1.31176
Solyc11g018530.2	-0.109673	1.73607	1.86461	1.46979	-0.0364315	-0.414282	-1.90537
Solyc12g017350.2	-0.02667	2.0764	2.1282	1.73829	0.313188	-0.407774	-1.81831
Solyc10g005500.3	0.389195	1.39884	1.62476	1.22918	1.10164	-0.412178	-0.523823
Solyc12g100300.2	0.0247728	2.13097	2.11376	2.50135	0.741366	0.373554	-1.37746
Solyc01g098800.4	0.145849	1.97322	0.724103	0.469881	0.223804	-0.279402	-0.505822
Solyc01g104820.4	-0.18144	1.59496	2.04038	2.96245	1.86773	0.900713	-0.177251
Solyc01g104810.2	-0.225324	2.13877	2.67575	3.46226	2.7775	0.75927	0.103265
Solyc01g104800.2	-0.267421	1.7165	1.67658	1.85685	1.94879	0.16148	0.268237
Solyc01g067870.3	-1.09853	-2.20799	-3.47034	-1.22619	-0.488894	2.22108	2.97953
Solyc04g008060.3	0.305777	-0.153973	0.188275	1.15248	1.02466	0.938059	0.83606
Solyc04g150162.1	0.217564	0.754421	0.487719	1.63269	1.90174	1.13051	1.41372

## Sheet: Table_S4
Table S4. DEGs involved in cell wall metabolism.
gene #ID	CT_vs_BD1d_DESeq2_log2FC	CT_vs_BD3d_DESeq2_log2FC	CT_vs_BD5d_DESeq2_log2FC	CT_vs_RE3h_DESeq2_log2FC	CT_vs_RE6h_DESeq2_log2FC	BD5d_vs_RE3h_DESeq2_log2FC	BD5d_vs_RE6h_DESeq2_log2FC
solyc02g091000.4	-0.0849858	0.349646	0.760997	-0.165622	-0.989642	-0.946158	-1.75512
solyc06g060160.3	-0.168289	-1.3631	-0.663165	-0.530396	-1.18099	0	0
solyc02g086840.3	-0.345067	-0.577802	-0.773356	-1.09078	-0.984872	-0.333675	-0.213304
solyc04g078610.4	-0.230149	-0.415429	-1.0255	-0.402764	-0.440464	0.605715	0.584756
solyc12g098810.2	0.132234	-0.612866	-0.98893	0.100957	-0.396344	1.06343	0.58972
solyc01g065530.3	0.0612568	1.87414	0.599816	0.593574	0.0154253	-0.033038	-0.588169
solyc01g111050.4	0	0.640573	0	2.08748	3.15199	0.529482	1.61587
solyc03g114900.3	0.235006	-0.804098	-1.11653	-0.922716	-1.03515	0.175168	0.0788739
solyc09g075540.1	0.18889	0.380348	1.63798	1.38887	1.35039	-0.274463	-0.291265
solyc11g040340.3	-0.416035	-0.946796	-1.16159	-1.05749	-0.717566	0.0871585	0.439169
solyc08g082250.3	-0.0338877	-1.51515	-0.78214	-0.191073	-0.787097	0.57161	-0.0085767
solyc12g055970.3	-0.359548	-1.5673	-0.603301	-0.650602	-0.407867	-0.0672265	0.189316
solyc02g089640.3	0.110025	0.917899	-0.294716	-0.816136	-1.03739	-0.538212	-0.748255
solyc08g006310.3	-0.257037	-0.8338	-1.46945	-0.787063	-1.45372	0.662415	0.010645
solyc06g061210.4	0.0335006	0.439858	1.84181	1.29004	0.908684	-0.576116	-0.934507
solyc08g080930.1	-0.626681	0.369157	-0.837177	0.226412	0.261461	1.04359	1.09394
solyc12g056260.1	-0.683476	-0.95048	-1.24865	-0.385736	-1.00253	0.843816	0.24218
solyc07g044960.1	-0.160762	0.357769	-0.591885	-0.919699	-1.12058	-0.343792	-0.533536
solyc07g049610.1	-0.0688501	0.0519226	-0.426104	-0.722376	-1.03358	-0.313765	-0.611706
solyc05g009470.4	-0.651489	-0.977105	-1.20805	-0.704492	-0.240156	0.486774	0.966157
solyc09g008320.4	0.228638	-0.996779	-1.26531	0.884762	0.531416	2.13201	1.79311
solyc02g065530.4	-0.23572	-1.83483	-2.2756	-0.405713	-0.738593	1.85174	1.53697
solyc02g087350.3	-0.574993	1.27498	-1.59704	-2.3341	-1.76512	-0.767431	-0.173052
solyc02g089880.4	-0.045363	-1.15934	-0.66091	0.693712	-0.2255	1.33859	0.437908
solyc01g058270.3	0.176162	-0.542154	-0.706683	0.469636	0.430192	1.15884	1.13526
solyc09g005630.3	-0.424668	-1.01847	-2.33342	-1.60756	-1.3541	0.700617	0.983154
solyc10g076570.2	-0.702354	-0.559002	-2.05605	-1.44825	-0.910908	0	1.15397
solyc12g014200.3	-0.23101	-0.767093	-1.42795	-1.889	-0.645617	0	0
solyc01g103360.4	-0.319904	-0.761458	-1.62404	-1.20713	-0.730812	0.396334	0.887034
solyc11g031950.1	-0.450319	-0.680432	-0.739625	-0.87629	-1.04279	-0.154434	-0.306802
solyc06g074630.4	-0.133706	-1.20902	-0.837086	-0.240313	-0.689538	0.584068	0.146002
solyc10g083670.3	-0.0309306	-1.20225	-1.0458	-0.33232	-1.08065	0.696657	-0.0388363
solyc11g007600.2	-0.220807	-0.705588	-1.34134	-0.471488	-1.3416	0	0
solyc11g066820.2	0.0361638	-0.215576	-0.466776	-0.63671	-1.18345	-0.185885	-0.720797
solyc03g097050.3	0.226143	2.22418	0.191118	-0.14577	-0.696598	-0.359597	-0.893869
solyc08g076320.3	0.194178	1.33899	1.10378	0.586255	0.097915	-0.543711	-1.0105
solyc02g084990.3	-0.471534	-0.830512	-0.9171	-1.48606	-2.1557	-0.586732	-1.24233
solyc04g080620.3	-0.363522	-0.925174	-0.270567	-1.21743	-3.52623	-0.980578	0
solyc08g069060.4	0.112066	0.517745	0.450007	0.480841	1.28431	0.0104242	0.830794
solyc01g091050.4	0.0340566	-0.815702	-1.36897	-1.56268	-0.388472	-0.209973	0.977057
solyc01g099950.1	0.0591606	-0.0787095	0.388324	-0.964234	-0.893539	-1.36832	-1.28824
solyc02g014300.2	-0.736952	-0.841829	-1.12292	-0.404663	-0.595621	0.704097	0.521644
solyc02g081990.3	0.10825	-0.430629	-0.0818316	-0.69861	-1.11479	-0.631018	-1.03615
solyc02g075620.4	-0.330279	-1.62402	-0.597223	-1.48937	-2.09459	-0.917499	-1.50401
solyc03g083360.3	-0.0463288	-0.475135	-0.660086	-1.238	-1.50174	-0.593525	-0.842923
solyc03g083870.4	-1.06816	-0.243871	-0.174351	-0.106875	-0.289403	0.0462362	-0.12313
solyc03g123620.4	0.0408597	1.62924	-0.0587644	-0.257418	-0.0354543	-0.217288	0.017113
solyc04g080530.3	0.333769	-1.28147	0.709245	-0.47836	-1.11907	-1.20521	-1.82675
solyc06g009190.4	-0.0878324	-1.39696	-1.44379	-0.297104	1.52906	0	2.97973
solyc06g084620.1	0	0	1.95824	0.357464	0.37052	-1.61786	-1.58867
solyc07g017600.3	-0.286114	0.922987	-0.457803	-1.29181	-1.64428	-0.848851	-1.18874
solyc09g075330.4	0.00377509	0.592226	0.442573	-0.742938	-0.443277	-1.202	-0.889703
solyc12g008530.2	-0.185931	-1.19588	-0.160756	-1.08619	-1.26601	-0.948336	-1.10718
solyc01g088590.5	-0.235816	-1.11068	-0.448119	-0.771203	-0.32579	-0.342591	0.117179
solyc03g083660.1	-0.493643	-1.22617	-2.00098	-0.475694	-1.46724	0	0
solyc03g083710.1	-0.950436	-0.721899	-2.10362	-1.22582	-1.66563	0.867953	0.44173
solyc03g083730.1	0	5.81062	0	2.50964	2.55846	2.58447	2.64233
solyc03g083770.1	-0.195939	-0.498988	-0.963927	-0.282128	1.17906	0.654984	2.13312
solyc06g034370.1	0.207745	3.10046	-0.288391	0.371704	-0.333782	0.641194	-0.0490396
solyc08g006690.1	-0.0805732	-0.840881	-0.649593	-0.90364	-1.89158	0	0
solyc08g007450.1	-0.57046	0.166638	-1.53904	-1.28742	-0.112878	0.220868	1.43151
solyc10g018320.1	-0.454307	-0.91578	-2.7397	-0.111485	-0.73788	0	0
solyc12g009270.1	-0.102596	-1.01469	-1.1711	-1.06987	-1.64674	0.0816048	-0.474929
solyc06g069380.4	-0.228464	-0.604965	-0.801803	-0.792412	-1.6425	-0.00796623	-0.842479
solyc10g005200.3	-0.0026602	-0.167773	-0.441863	-0.744317	-1.16765	-0.318019	-0.727495
solyc04g081110.1	-0.327744	-0.927156	-1.31509	-0.424653	-0.9888	0	0
solyc04g081130.1	-0.406126	-1.37405	-1.56457	0.0633834	-0.848464	1.6084	0.706697
solyc01g079850.3	-0.362873	-0.663742	-1.5412	-0.528136	-0.686573	0.996728	0.854672
solyc03g121540.3	0.698746	0.953838	1.57741	-1.98687	-0.658538	-3.58135	-2.23765
solyc11g018500.3	-0.177394	-0.695737	-2.03528	-0.352217	-1.33277	1.64788	0.710728
solyc11g044910.2	0.525693	1.23187	2.25586	1.66815	2.61625	-0.602376	0.36094
solyc02g068400.3	-0.459289	-1.42558	-1.82651	-1.47762	-0.975714	0.330154	0.856396
solyc05g005040.4	-0.718788	-0.0207124	-0.614056	-1.53469	-2.61544	-0.947057	-2.00902
solyc05g005540.4	-0.115046	-0.910609	-1.18418	-0.746837	-1.41175	0.419413	-0.233723
solyc05g005560.4	-0.326864	-0.258218	-0.808304	-1.17699	-1.47982	-0.38421	-0.67742
solyc02g080910.4	-0.818324	-1.1012	-1.3124	-0.886423	-1.04904	0.413648	0.25559
solyc05g014000.4	-0.665903	-2.16751	-3.04317	-1.44738	-1.36511	1.57026	1.68628
solyc06g083580.4	-0.0817741	-0.856792	-0.902164	0.720456	-0.643054	1.60352	0.25247
solyc09g008380.3	-0.192627	-0.839712	-1.89559	-1.29027	-1.53247	0.583542	0.362146
solyc11g008140.3	-0.187112	-0.842826	-0.401381	-0.696898	-1.09322	-0.314966	-0.695948
solyc01g079400.3	-0.330734	-0.760762	-0.92938	-0.0350821	0.43056	0.876208	1.35857
solyc01g102350.3	-0.146591	0.299466	-0.503122	-0.314505	-1.03274	0.16932	-0.534555
solyc12g019440.3	-1.64528	-1.41749	-2.66517	-1.30378	-0.88216	0	0
solyc02g089440.3	-0.275358	-0.33128	-0.645693	-0.459506	-1.06604	0.169902	-0.425914
solyc06g083310.3	0.00458537	1.48936	-0.289771	-0.118556	-0.383963	0.153911	-0.0998946
solyc07g041750.3	0.0183207	1.71056	-0.0653939	-0.564776	-0.239006	-0.512332	-0.177523
solyc09g011860.4	0.197083	2.61363	-0.466752	-1.24456	-1.34066	-0.796242	-0.876544
solyc12g057160.1	0.316204	1.52695	0.963109	0.732327	0.0349087	-0.256997	-0.927295
solyc09g007650.3	0.279485	-1.16763	-1.06479	-0.422551	-0.734596	0.614222	0.325473
solyc09g007660.1	0.0176414	-0.696008	-1.01842	-1.13845	-1.03808	-0.139521	-0.0240745
solyc11g069250.2	0.302934	-0.58515	-1.26464	-0.817353	-0.51915	0.426089	0.745217
solyc12g006110.3	0.199621	0.303531	0.418729	1.49499	1.0839	1.05853	0.66506
solyc01g005985.1	-0.358346	-0.459585	0.0362085	-1.0383	-0.672259	-1.09416	-0.713454
solyc06g054030.2	-0.133596	-1.69234	-1.10321	0.0536778	-0.160613	1.11943	0.941716
solyc06g084190.3	0.103335	0.0527614	-0.32003	-1.33411	-1.27872	-1.02988	-0.962934
solyc09g065410.4	-0.181937	-1.53226	-0.921105	-0.430947	-0.944619	0.459649	-0.0181042
solyc09g065420.3	0.177186	-1.92784	-0.182349	0.373072	0.373211	0.529341	0.559931
solyc09g065430.4	0.0255265	-1.65189	-1.61409	-0.776739	-1.23907	0.817126	0.371611
solyc03g113520.3	-0.0290595	1.373	0.11961	-0.245448	-0.434473	-0.382806	-0.557946
solyc09g075410.4	-1.20373	-1.23971	-2.36673	-1.65121	-0.659351	0.694801	1.70727
solyc07g053840.1	0.0657093	-1.14418	-0.589517	-0.361603	-0.80778	0.201749	-0.228584
solyc02g088100.3	-0.0638465	0.412853	0.359103	-0.619439	0.374413	-1.001	0.0124925
solyc05g007830.3	-0.249229	-1.05208	-0.930211	-0.399005	-0.259983	0.512738	0.664907
solyc05g052250.3	-0.0114224	0.608495	-0.153577	-1.37027	-1.06041	-1.25643	-0.919817
solyc06g049050.3	-0.244625	-1.99042	-0.540434	1.00664	0.718805	1.52549	1.2562
solyc10g086520.2	-0.285444	-0.409488	0.389322	1.61334	0.492211	1.19993	0.0994088
solyc12g089380.2	-0.404071	-1.29369	-1.13041	-1.09835	-0.766551	0.00879808	0.362073
solyc01g112000.4	-0.234283	1.98634	0.721882	0.647329	0.950919	-0.0986194	0.226211
solyc07g054170.3	-0.144227	-1.33893	0.199095	1.27471	0.393606	1.04599	0.192334
solyc10g008440.3	0.00860959	-1.06598	-0.744245	-0.316961	-0.480144	0.410446	0.260174
solyc08g077900.3	0.363765	1.12129	1.12401	-0.0919604	0.827862	-1.23567	-0.29701
solyc12g096870.1	-0.0588377	0.230143	0.663067	-0.908347	-1.84487	-1.58962	-2.51465
solyc10g078220.2	-1.00733	0.22247	-0.197662	-2.38872	0.316026	0	0.514068
solyc10g078240.2	-0.0700269	0.275918	0.926612	-0.174364	-0.737535	-1.12445	-1.67009
solyc02g093270.4	0.135649	0.897224	1.25184	0.161803	-0.455531	-1.10925	-1.71129
solyc04g063210.3	-0.242835	-0.443733	-1.05436	-1.16543	-0.388941	-0.12437	0.667072
solyc03g116910.3	0.764089	1.10595	1.02233	2.88989	1.7858	1.84217	0.76082
solyc01g107590.3	-0.271399	0.0188857	-0.263968	-0.869453	-1.08876	-0.626346	-0.831145
solyc06g035870.3	0.0825658	-0.149155	0.591893	1.56978	1.55719	0.949777	0.962703
solyc07g019460.3	0.212137	0.81556	0.838104	-0.147532	-0.827786	-1.00669	-1.67076
solyc09g010990.3	0.191883	-0.804043	-1.20956	-0.756179	-0.921853	0.436736	0.281391
solyc09g014240.4	-0.00462202	-0.768072	-1.14678	-0.979924	-1.00717	0.149527	0.140073
solyc10g085090.3	0.067712	-0.757867	-1.40516	-1.06281	-1.17372	0.325654	0.230739
solyc04g080760.3	-0.121829	-0.720746	-1.26572	-1.64565	-1.31907	-0.399049	-0.0561526
solyc01g094750.4	-0.0557701	-2.14374	-1.6205	-1.66777	-1.74447	-0.0666593	-0.128033
solyc06g076800.3	0.196804	-1.15752	-1.45706	-1.36229	-1.22546	0.0806169	0.229618
solyc02g014730.3	-0.117518	-2.11551	-1.88325	-1.83329	-1.21483	0.0307435	0.66232
solyc01g094700.4	0.135633	-1.76102	-0.220342	-0.709982	-1.13609	-0.514267	-0.917071
solyc09g014350.3	-0.000833375	-1.58522	-1.69347	-1.71365	-1.44605	-0.0331614	0.24963
solyc04g011600.4	0.41656	-0.817755	-1.31309	-1.13835	-0.11306	0.146383	1.2001
solyc06g074390.3	-0.105155	-1.36726	-2.25267	-1.55797	-1.81411	0.685424	0.445591
solyc11g067190.3	-0.157957	-1.87973	-3.37261	-1.83336	-1.39808	0	0
solyc01g011430.4	-0.175768	-0.225236	-0.611214	-1.03365	-0.66081	-0.445709	-0.0475336
solyc05g054350.3	0.0547122	-0.470041	-0.795066	-0.760674	0.307243	0	1.09841
solyc03g097500.3	-0.0284786	-1.88422	-1.77696	-1.6881	-1.52943	0.074134	0.242469
solyc03g019760.4	0.630306	-0.589765	-1.36997	-0.763678	-1.09315	0.583633	0.274341
solyc06g065670.4	-0.268672	-1.31967	-1.40082	-1.17136	-1.05019	0.204786	0.345446
solyc08g008610.3	0.109684	-0.634954	-1.6811	-1.55162	-1.1618	0.112757	0.518016
solyc08g083190.3	-0.421658	-0.492475	-0.734384	-1.86986	-2.51239	-1.15373	-1.77872
solyc03g025320.4	0.700398	1.08239	1.5629	0.736586	0.813385	-0.838361	-0.74898
solyc08g074980.4	-0.0467121	-0.733699	-0.624891	1.27968	2.51175	1.88682	3.13555
solyc02g067190.4	-0.332736	-0.499523	-1.00562	-1.94222	-1.69932	0	0
solyc04g005620.3	0.194812	-0.242158	-0.325884	-1.20621	-0.745545	-0.897173	-0.423648
solyc10g083250.2	0.197693	-0.472199	-0.574028	-1.03089	-0.904714	-0.475944	-0.336983

## Sheet: Table_S5
Table S5. List of primers for RT-qPCR.
gene #ID	sequence 5'-3'
Solyc09g075210.3	For:CTCCGACTCCGTTTCTGCTT
	Rev:CATTTGCTTGTCCTTCCGGC
Solyc12g044330.2	For:TTGGGTGCAATTGTTGGCTG
	Rev:ATCGCTATGGGTGCAATGGT
Solyc10g083880.2	For:TTGGGCTATTCGTAGCGGTT
	Rev:GCACCTATCTCCATGCCACC
Solyc08g013730.3	For:GCACCAGATGTCTCCCTCAC
	Rev:CACGGAAAGTGACGAAGTGC
Solyc02g069190.4	For:CTAGCCCACGGGCGTTAATA
	Rev:TAGGCCCATTTGGCCATGAG
Solyc02g086880.4	For:GTTTGGTACCCACAACCAGC
	Rev:GGTGCCAATTCCCCATCCTT
